# Supplementary material for: End-of-Life Care in the Last Three Months before Death in Older Patients with Cancer in Belgium: A Large Retrospective Cohort Study Using Data Linkage
Source: Cancers (Basel). 2023 Jun 26;15(13):3349. doi: 10.3390/cancers15133349 (PMC10340177; doi:10.3390/cancers15133349)
Supplement: Supplementary file 1 [file cancers-15-03349-s001.zip]

Archive with 1 entries (1 files):
- cancers-2440156-supplementary.pdf
